# Supplementary material for: Differences in Biofilm Mass, Expression of Biofilm-Associated Genes, and Resistance to Desiccation between Epidemic and Sporadic Clones of Carbapenem-Resistant Acinetobacter baumannii Sequence Type 191
Source: PLoS One. 2016 Sep 13;11(9):e0162576. doi: 10.1371/journal.pone.0162576 (PMC5021322; doi:10.1371/journal.pone.0162576)
Supplement: S1 Table — (XLSX) [file pone.0162576.s001.xlsx]

## Sheet: S1 Table
S1 Table. Expression of biofilm-associated genes of Acinetobacter baumannii isolates between three different clones under sessile conditions
Clone	Isolate No.	Expression level of gene relative to A. baumannii ATCC 19606T (Fold change)
		abaI	bap	pgaA	pgaC	csuC	csuD	csuE
Major epidemic	1321	1.87518	4.85913	1.54126	1.52021	3.41289	1.51421	3.03085
Major epidemic	1325	1.31555	3.10092	0.835667	1.07014	3.05471	1.56484	1.91269
Major epidemic	1490	1.23359	1.37565	1.83165	0.964776	2.54921	0.775453	1.3841
Major epidemic	1599	0.981253	2.30055	1.71446	0.841386	1.46056	3.42494	2.6116
Major epidemic	1606	0.902592	2.87923	0.80975	0.879099	1.03367	1.42091	0.83764
Major epidemic	1639	1.01538	2.58815	0.926966	1.00642	1.20338	0.907862	1.52529
Major epidemic	1995	1.62599	4.14041	1.40192	1.85292	1.7918	1.8333	1.86311
Major epidemic	2024	1.51144	2.04323	1.85606	2.3986	2.29574	2.83408	3.41373
Major epidemic	2047	0.676654	2.50092	1.93638	2.03034	3.1601	2.74354	3.19099
Major epidemic	2140	0.510795	2.97362	1.41297	1.6028	1.79782	1.69345	1.41938
Major epidemic	2195	0.310795	3.5595	1.19001	0.86028	1.39782	1.39345	1.19377
Major epidemic	2204	1.65899	2.84319	1.49364	1.5028	1.52132	1.45601	1.2098
Major epidemic	2277	1.98992	1.37806	1.97032	1.10044	1.43562	1.56301	1.08988
Major epidemic	2300	1.85899	1.69766	1.40449	1.44393	1.29867	1.29222	1.45505
Major epidemic	2313	1.75899	1.46355	1.5223	1.6028	1.69003	1.36436	1.14323
Major epidemic	2365	1.46899	2.45213	1.41297	1.423	1.44567	1.14569	1.30045
Minor epidemic	1317	0.901362	4.55143	1.05874	0.957781	0.771225	0.843263	0.716547
Minor epidemic	1327	1.92007	2.61606	1.88179	1.88162	0.396448	0.601467	0.729981
Minor epidemic	1472	1.93143	4.20696	1.64663	1.42637	0.587635	0.797754	0.737521
Minor epidemic	1539	0.694437	1.96593	0.628837	0.794237	0.327671	0.289206	0.356168
Minor epidemic	1545	1.06183	2.30788	1.28559	1.4015	0.427961	0.737097	0.642244
Minor epidemic	1546	1.85969	4.15088	1.83538	1.11487	1.06056	1.00103	1.05118
Minor epidemic	1549	0.736744	1.72097	0.88602	1.59475	0.75154	0.700238	0.750152
Minor epidemic	1808	1.4039	2.19071	1.65102	1.3283	1.3388	0.938802	1.12716
Minor epidemic	1818	1.30131	4.922	1.81212	1.89434	1.18122	1.18122	1.09352
Minor epidemic	1823	1.35755	4.63899	1.87415	1.23526	1.20635	1.20635	1.13797
Minor epidemic	1846	0.391306	4.15088	1.73997	1.18604	1.22793	1.22793	1.01456
Minor epidemic	1898	2.19648	2.12328	1.4339	1.44864	1.19768	1.19768	1.04488
Sporadic	1577	0.379827	0.721948	0.503033	0.62727	0.296917	0.235432	0.288951
Sporadic	1600	0.996416	0.500525	0.248372	0.263408	0.113429	0.105713	0.103348
Sporadic	1628	0.765031	0.30107	0.245083	0.395704	0.0774999	0.0614894	0.0741983
Sporadic	1664	0.135752	0.26559	0.35563	0.663891	0.013797	0.0106585	0.0103789
Sporadic	1864	0.690563	0.221086	0.260224	0.41021	0.0925339	0.0935219	0.10668
Sporadic	1950	0.608182	0.176869	0.241329	0.20951	0.13773	0.11277	0.0937561
Sporadic	1953	0.379643	0.280455	0.370297	0.202371	0.143502	0.170847	0.159564
Sporadic	2091	0.609862	0.283254	0.166129	0.413134	0.102999	0.13859	0.150206
Sporadic	2198	0.035037	0.455445	0.259305	0.338316	0.0998562	0.135946	0.141362
Sporadic	2246	0.424218	1.68775	0.902057	0.397751	0.356933	0.653443	0.521714
Sporadic	2262	0.683126	0.390736	0.394471	0.334887	0.0746264	0.0782862	0.126139
Sporadic	2382	0.184011	0.198698	0.284082	0.38324	0.125796	0.143003	0.12629
