# Supplementary material for: Differences in Biofilm Mass, Expression of Biofilm-Associated Genes, and Resistance to Desiccation between Epidemic and Sporadic Clones of Carbapenem-Resistant Acinetobacter baumannii Sequence Type 191
Source: PLoS One. 2016 Sep 13;11(9):e0162576. doi: 10.1371/journal.pone.0162576 (PMC5021322; doi:10.1371/journal.pone.0162576)
Supplement: S2 Table — (XLSX) [file pone.0162576.s002.xlsx]

## Sheet: S2 Table
S2 Table. Expression of biofilm-associated genes of Acinetobacter baumannii isolates between three different clones under planktonic conditions
Clone	Isolate No.	Expression level of gene relative to A. baumannii ATCC 19606T (Fold change)
		abaI	bap	pgaA	pgaC	csuC	csuD	csuE
Major epidemic	1321	0.0179828	0.189681	0.00896808	0.023951	0.0200945	0.0159657	0.0247907
Major epidemic	1325	0.0482072	0.119294	0.0119294	0.0170331	0.0348271	0.0323315	0.032115
Major epidemic	1490	0.0691336	0.152585	0.0525849	0.0617328	0.0552504	0.0428167	0.0517572
Major epidemic	1599	0.533167	0.449693	0.449693	0.540969	0.381241	0.672892	0.608938
Major epidemic	1606	0.0770724	0.144106	0.0441057	0.0915894	0.0853805	0.0780534	0.0746003
Major epidemic	1639	0.141291	0.187125	0.0871255	0.146977	0.123793	0.143769	0.153466
Major epidemic	1995	0.00760048	0.146186	0.00461863	0.0125421	0.148224	0.199068	0.167181
Major epidemic	2024	0.0161186	0.162575	0.0062575	0.0190944	0.168197	0.22549	0.268481
Major epidemic	2047	0.00728146	0.137945	0.00379454	0.0154707	0.134776	0.153389	0.162928
Major epidemic	2140	0.343936	0.215478	0.215478	0.415042	0.48245	0.400783	0.239962
Major epidemic	2195	0.243936	0.154778	0.154778	0.215042	0.38245	0.500783	0.399622
Major epidemic	2204	0.346273	0.193477	0.193477	0.300015	0.380043	0.423467	0.523484
Major epidemic	2277	0.293453	0.200082	0.200082	0.293243	0.300035	0.289003	0.399876
Major epidemic	2300	0.410039	0.299999	0.0999986	0.421001	0.350235	0.324117	0.40002
Major epidemic	2313	0.280157	0.200342	0.200342	0.4	0.410435	0.320056	0.5123
Major epidemic	2365	0.132828	0.300007	0.300007	0.291547	0.270032	0.500001	0.521
Minor epidemic	1317	0.314345	0.350768	0.0350768	0.0650768	0.452783	0.213135	0.787729
Minor epidemic	1327	0.992718	0.413793	0.313793	0.540834	0.818155	0.846317	0.515745
Minor epidemic	1472	0.712041	0.534142	0.534142	1.00052	0.745036	0.904514	0.726145
Minor epidemic	1539	1.05742	0.610418	0.610418	0.876697	0.762566	0.851013	0.89001
Minor epidemic	1545	0.909446	0.382132	0.382132	0.63244	0.421053	0.531086	0.387412
Minor epidemic	1546	0.509727	0.725807	0.725807	0.755062	0.947661	0.632901	0.828365
Minor epidemic	1549	0.717899	0.939125	0.939125	0.523811	0.621133	0.873659	1.19354
Minor epidemic	1808	0.48864	0.747135	0.747135	1.02078	1.07777	0.819016	0.908538
Minor epidemic	1818	0.967058	1.21471	1.21471	1.16617	1.14729	1.08398	1.00251
Minor epidemic	1823	1.16008	1.18565	1.18565	0.948665	0.946656	1.34078	0.89503
Minor epidemic	1846	0.48817	0.693865	0.693865	0.763782	0.667201	0.872363	0.488813
Minor epidemic	1898	0.920575	1.06147	1.06147	0.825259	1.00813	0.860782	0.950579
Sporadic	1577	0.257155	0.495232	0.495232	0.24628	0.626692	0.121801	0.470748
Sporadic	1600	0.632766	0.67943	0.67943	0.724859	0.861177	0.15102	0.200287
Sporadic	1628	0.498408	0.454692	0.454692	0.497547	0.887568	0.362823	0.261912
Sporadic	1664	0.603757	0.346066	0.346066	0.816362	0.0614078	0.287334	0.554264
Sporadic	1864	0.18572	0.258208	0.258208	0.384433	0.165921	0.444784	0.473674
Sporadic	1950	0.378065	0.414965	0.414965	0.231549	0.217099	0.238145	0.476505
Sporadic	1953	0.672818	0.39559	0.29559	0.328325	0.21275	0.68559	0.439621
Sporadic	2091	0.244845	0.488332	0.488332	0.388402	0.612992	0.967769	0.573748
Sporadic	2198	0.310904	0.899165	0.899165	0.510283	0.201554	1.16568	0.391196
Sporadic	2246	0.865437	0.516245	0.516245	0.394433	0.879388	0.759803	0.569732
Sporadic	2262	1.02875	0.488856	0.488856	0.331897	0.255759	1.17465	0.359335
Sporadic	2382	0.169564	0.213278	0.112133	0.354442	0.378681	0.404633	0.412337
